# Supplementary material for: Dissociation of tone merger and congenital amusia in Hong Kong Cantonese
Source: PLoS One. 2021 Jul 1;16(7):e0253982. doi: 10.1371/journal.pone.0253982 (PMC8248700; doi:10.1371/journal.pone.0253982)
Supplement: S1 File — (XLSX) [file pone.0253982.s001.xlsx]

## Sheet: Sheet1
Subject Number	Group	Group_label	MBEA_Scale	MBEA_Contour	MBEA_Interval	MBEA_Rhythm	MBEA_Metre	MBEA_Memory	dprime12	d13	d14	d15	d16	d23	d24	d25	d26	d34	d35	d36	d45	d46	d56	11 RT	12 RT	13 RT	14 RT	15 RT	16 RT	22 RT	23 RT	24 RT	25 RT	26 RT	33 RT	34 RT	35 RT	36 RT	44 RT	45 RT	46 RT	55 RT	56 RT	66 RT	Speech_discrete	Speech_glide	Tone_discrete	Tone_glide	T2-5 offset d
A02	1	Amusics	43.3333	53.3333	56.6667	53.3333	31.0345	34.4828	3.28971	3.60482	2.68129	2.9964	2.9964	3.91993	3.24152	2.5631	3.24152	2.5631	2.5631	3.24152	2.80159	2.48647	2.48647	1230.22	941.263	1026.9	1024.47	1000.3	948.3	856	1166.55	1114.55	1293.94	948.8	1041.1	1133.67	1344.78	1201.1	1102.12	1112.3	1063.79	894.75	952.895	1144.25	0.5	10	0.3	10	0.243409
A03	1	Amusics	29.0323	35.4839	19.3548	35.4839	33.3333	30	3.24152	3.24152	3.60482	3.60482	3.24152	3.24152	3.60482	2.03017	3.24152	3.60482	3.60482	3.24152	3.91993	2.92641	3.60482	1041.67	834.5	815.5	883.95	807.9	822.6	853.667	868.8	958.45	1135.23	982.35	971	839.9	988.6	856.5	884.2	835.8	1157.94	899.1	942.55	1087.44	9.8	9.7	10	9.1	1.00162
A04	1	Amusics	43.3333	80	60	56.6667	37.931	86.2069	3.1468	3.82901	3.48273	3.48273	3.47923	0.367737	3.15857	2.70435	2.92739	3.87586	3.53436	3.55779	3.21308	3.50772	3.14163	1191.88	1436.7	1302.22	1324.47	1225.06	1356.72	1000.43	1229	1120.84	1350.88	1399.6	1105.6	966.789	1225.06	1373.47	1291.44	1297	1335.83	1254.78	1215.41	1169.88	0.3	0.9	0.2	8.9	0.710582
A05	1	Amusics	56.6667	43.3333	43.3333	53.3333	44.8276	55.1724	2.08563	1.36651	2.48436	1.43556	1.70662	0.803232	1.8343	-0.588274	1.43556	1.57464	0.678412	0.194812	1.25953	1.8343	1.11834	715.8	823.2	733.833	667.1	700.2	666.35	796	745.211	644.8	770.474	752.95	790	675	751.65	703.412	672.833	739.632	760.25	704	749.8	636.333	0.7	9.5	4.6	10
A06	1	Amusics	46.6667	70	63.3333	76.6667	68.9655	86.2069	3.24152	2.9964	3.24152	2.68129	2.9964	3.60482	3.60482	2.16925	3.60482	3.28971	2.92641	3.24152	3.60482	3.60482	3.24152	1046.38	1175.45	1099.3	1093.6	1197.74	1033.75	1205.5	1188.7	1160.05	1403.93	1103.4	1015.78	1106	1132.63	1052.55	1102.6	1210.75	1124.9	1158.44	1147.75	1144.67	0.6	9.8	0.2	10
A08	1	Amusics	53.3333	50	56.6667	46.6667	51.7241	51.7241	3.8979	3.91993	3.91993	3.91993	3.24152	3.8979	3.8979	2.46233	3.8979	3.60482	2.9964	3.91993	3.60482	2.9964	3.60482	1159.3	1505.85	1417.4	1335.75	1456.25	1562.44	1296.25	1323.7	1434.1	1661.57	1533.35	1050.5	1321.42	1546.53	1372.4	1287.2	1489.84	1486.18	1057	1583.05	1106.2	0.5	0.9	0.2	0.2	0.369863
A09	1	Amusics	76.6667	70	76.6667	50	48.2759	58.6207	3.87447	3.91993	3.24152	3.91993	3.60482	3.87447	2.86549	3.55936	3.55318	3.24152	3.60482	3.60482	3.24152	2.68129	3.60482	1070.3	953.3	917.95	810.2	837	1016.6	960	1056.4	1047.74	1252.53	959.05	1060.6	928.05	1174.84	884.35	1557.88	904.6	1309.74	1054.2	1109.8	1434.22	0.5	0.8	0.4	0.3	1.07613
A10	1	Amusics	10	13.3333	16.6667	30	37.931	17.2414	1.8343	2.63445	1.19889	1.95996	1.95996	2.48436	2.34528	0.548828	1.8343	3.60482	2.31934	1.34898	1.19889	-0.512033	1.28155	928.4	1086.25	864.15	935.4	985.9	983.2	968	1076.55	992.35	1190.53	1040.45	887.9	966.35	1131.11	1005.4	995	1023.47	1157.33	861.2	953.333	1058	0.6	1.1	10	1	1.20876
A12	1	Amusics	32.2581	41.9355	35.4839	41.9355	33.3333	40	3.91993	3.21948	3.55779	3.55779	3.60482	2.31798	3.55779	2.12317	3.60482	2.96311	2.46233	2.97436	2.5936	3.21208	2.61242	1197.4	840.25	1152.47	875.421	998.579	1078.55	1206.5	1000.29	934.474	1279.94	1188.6	944.75	1049.35	1114.95	1022.05	804.125	1125.95	1190.65	882.5	1074.05	886.889	0.2	0.4	0.2	0.7	1.28546
A13	1	Amusics	61.2903	61.2903	70.9677	67.7419	40	76.6667	3.28971	2.68129	3.60482	3.28971	2.48647	1.68324	3.28971	0.245118	2.2847	2.31798	1.68324	1.09497	2.03017	1.77051	1.5349	1006.6	946.5	1065.75	986.4	915.85	1104.25	1038.7	1191.3	1045.25	1107.33	1149	921.857	1139.72	1112.62	1161.58	982.5	1148.23	1164.82	1056.6	1180.5	946	0.4	4.5	0.2	5	1.28777
A20	1	Amusics	48	42	19	42	53	30	2.80159	2.97436	2.80159	2.80159	3.24152	2.61242	2.48436	1.80595	2.80159	2.63445	2.63445	2.9964	2.48436	2.48647	2.80159	946.111	644.45	620.105	642.6	653.3	687.35	1040.29	608.526	697.65	899.056	837.65	961.375	604.15	659.6	725.1	1339.29	661.5	799.368	1051.14	723.75	998.778	8.8	7.7	5.8	2.2	0.456401
A21	1	Amusics	58	55	52	61	60	87	3.91993	3.60482	3.58279	3.57982	3.8979	3.60482	3.60482	2.43947	3.91993	2.92641	3.60482	2.48647	3.28971	1.39151	3.91993	1075.1	1289.3	1112.3	1213.74	1075.33	1224.11	1115.4	1222.4	1241.7	1579.92	1307	1203.22	1132.37	1344.6	1097.19	1177.56	1153	1274.38	1547.1	1565.8	988.5	0.6	1.3	0.4	0	0.28085
A23	1	Amusics	52	39	32	35	40	33	3.58279	3.91993	3.77902	3.45595	2.46233	3.53436	3.42746	3.08337	1.42175	3.80402	3.50772	2.41391	3.12094	2.06359	1.65978	1092.2	1576	1234.15	1365.53	1249.62	1637.63	1339.67	1441.29	1356.75	1453.75	1359.29	1087.2	1400.17	1461.06	1452.47	1417.43	1311.32	1590.68	1345.71	1551.31	1313.25	5.6	0.8	1.1	9.8	0.382011
A25	1	Amusics	64	80	80	80	40	83	3.91993	3.91993	3.91993	3.91993	3.91993	3.91993	3.91993	3.91993	3.91993	3.91993	2.34528	3.91993	3.91993		3.60482	1255	1166.3	983.1	1157.3	931.25	1006.35	1233.1	1203.05	1075.05	1301.25	1303.25	982.4	984.35	1995.69	1305.3	1220.9	1206.85		1073	1215.11	1159.8	9.9	9.8	10	2.3	-0.104514
A26	1	Amusics	61	83	87	61	53	76	3.91993	3.91993	3.91993	3.91993	3.91993	3.91993	3.91993	3.60482	3.91993	3.91993	3.91993	3.8979	3.91993	3.91993	3.91993	955.8	873.05	908.65	933.15	960.4	828.55	1059.9	982.5	943.45	1053.16	962.7	962.7	883.6	900.6	880	1071.2	917.85	1130.85	996.7	891.2	1025.5	0.2	0.9	0.3	0.8	-0.13274
A31	1	Amusics	80.6452	90.3226	70.9677	87.0968	100	80	3.24152	3.60482	3.24152	3.24152	2.92641	3.58279	2.12317	1.80595	2.31798	3.58279	3.58279	3.60482	3.28971	1.40721	2.5631	1205.89	1016.8	1177.2	982.5	1021.95	1225	1124.78	1110.95	1404.44	1456.5	1235.47	923.5	1191.95	1191.95	1230.6	989.778	1572.42	1702.73	967.222	1267.56	973.444	0.3	1.1	0.2	0.3	0.452985
A32	1	Amusics	67.7419	70.9677	61.2903	64.5161	43.3333	80	1.56083	1.50547	1.11315	1.60596	0.956706	1.77652	1.39405	0.392274	1.37247	0.959011	0.864826	1.26395	1.43824	0.572421	0.775609	1268.5	1308.06	1184.47	1189.79	1105.56	1083	1271.88	1230.59	1149.69	1396.86	1455.75	1354.83	1152	1172.15	1351.23	1073.43	1220.73	991.667	1154	1713.89	1109.22	6.6	7	5.9	7.2	-0.225146
A37	1	Amusics	41.9355	67.7419	45.1613	45.1613	53.3333	83.3333	3.91993	2.92641	3.60482	3.60482	2.80159	3.28971	2.31934	3.28971	2.76456	2.2847	2.2847	1.64485	2.92641	2.31934	2.31934	1554.4	1632.4	1579.61	1618	1609.65	1693.75	1669.3	1673.37	1934.47	1695.26	1955.07	1498.33	1718.56	1722.06	2072.1	1667	2013.2	2114.33	1717	1837	1471.6	9.5	9.2	7.4	9.7	0.49223
A40	1	Amusics	58.0645	67.7419	58.0645	64.5161	66.6667	80	3.60482	3.60482	3.60482	3.60482	3.24152	3.91993	3.60482	3.24152	2.92641	3.91993	3.91993	3.60482	3.91993	1.71087	2.92641	984.778	1209.65	1301.5	1259.6	894.9	1472.65	1181	1497.8	1363.05	1705	1219.61	1048.3	1144.65	1460	1386.75	1261.1	1458.85	2042	1141.9	1612.89	1313.44	0.2	0.6	0.2	0.5	0.361897
C02	2	Controls	87.1	87.1	90.32	96.77	90	96.67	3.60482	3.60482	3.57982	3.60482	3.60482	3.91993	3.8979	3.91993	3.91993	3.8979	3.60482	3.91993	3.8979	3.8979	3.91993	886.222	754.15	718.6	691.45	726.25	718.75	946.7	746.05	779.45	932.5	734.1	784.7	692.9	787.526	763.45	971.889	780.2	795.8	795.1	776.5	844.5	0.3	0.9	0.2	8.9	0.742553
C03	2	Controls	93.33	96.67	90	96.67	86.21	100	3.91993	3.60482	3.60482	3.91993	3.60482	3.91993	3.28971	3.91993	3.91993	3.28971	3.91993	3.91993	3.60482	3.28971	3.91993	864.8	1092.75	984.368	976.9	935.15	971.053	939.3	930.35	1011.21	1080.15	1035.25	988	1005.32	1008.05	1045.8	997.444	995.2	1054.58	978.8	987.3	940.2	0.2	0	0.3	0	1.2268
C07	2	Controls	93.55	90.32	87.1	93.55	76.67	100	3.58279	3.24152	3.60482	3.91993	3.60482	2.68129	3.60482	3.60482	3.28971	3.24152	3.24152	3.24152	3.60482	3.60482	3.8979	965.6	1253.68	957.2	975.526	829.2	844.105	982.444	1108.37	1178.7	1095.1	910.105	840.125	869.85	1022.4	895.3	1096.7	1101.11	985.474	909	860.684	1033.8	0.4	0.8	0.5	0.4	1.25296
C13	2	Controls	90	83.33	90	80	58.62	96.55	3.91993	3.28971	3.91993	3.91993	3.60482	3.60482	3.91993	3.91993	3.60482	3.60482	3.60482	3.24152	3.87447	2.68129	3.60482	940.9	1245.8	1087	1186.45	1054.4	1273.15	1342.8	1074.35	1140.4	1314.55	1110.55	1262.8	1149.35	1205.11	1149.35	1304.9	1194.25	1159.6	1214.94	1587.76	1260.2	0.4	0.7	0.5	0.6	0.289288
C14	2	Controls	83.33	83.33	93.33	90	79.31	100	3.60482	3.91993	3.60482	3.60482	3.60482	3.60482	3.60482	2.5631	3.28971	3.91993	3.28971	3.91993	3.60482	3.60482	3.28971	824.7	700.2	836.05	765.474	818.15	811.722	917.333	734.8	814.95	1014.39	836.579	772.7	728.85	890.105	829.55	824.2	790.25	825.632	837.222	815	869.6	0.3	0.5	0.2	0.4	0.843342
C17	2	Controls	87.1	90.32	90.32	100	63.33	93.33	3.58279	3.28971	3.60482	3.60482	3.8979	2.92641	2.92641	3.24152	3.58279	3.24152	3.24152	2.92641	3.21948	2.92641	3.28971	794.9	868.842	1011.26	917.35	889.5	839.842	892.444	852.579	853.263	1050.55	887.316	809.667	815.25	957	841.889	958.222	856.526	941.833	801.111	940.684	967	0	7	0.2	9.9	0.53894
M01M	2	Controls	97	97	100	100	80	100	3.91993	3.91993	3.91993	3.91993	3.91993	3.91993	3.91993	3.60482	3.91993	3.91993	3.60482	3.91993	3.91993	3.91993	3.91993	856.3	900.3	907.9	759.3	769.1	725.45	980.5	812.15	794.35	916.526	864.45	846.5	889	897.474	804.55	873.9	829.8	983.4	1161.5	853.65	1058.4	0.5	1.3	1.3	0.7	0.536985
M05F	2	Controls	81	84	74	94	100	87	3.91993	3.91993	3.91993	3.91993	3.91993	3.8979	3.91993	3.91993	3.91993	3.91993	3.91993	3.91993	3.91993	3.91993	3.91993	1171	1248.65	1165.05	1060.25	1105.6	1084.55	1174.5	1135	1146.25	1151.2	1131.25	1119.2	1104.65	1186.6	1114.75	1249.1	1160.7	1161.75	1217.6	1173.25	1290.9	0.2	0.4	0.2	0.4	0.284541
M13M	2	Controls	100	94	100	94	100	100	3.91993	3.91993	3.91993	3.60482	3.91993	3.91993	3.91993	3.91993	3.91993	3.91993	3.91993	3.91993	3.91993	2.63445	3.91993	1012	1042.45	1107.25	1089.95	1031.42	1033.3	1152.9	1095.45	1138.35	1207.05	1147.25	1046.3	1040.5	1092.35	1175.15	1027.6	1077.5	1439.2	1104.6	1208.7	1135.1	0.8	0.4	0.4	0.4	0.634494
M19F	2	Controls	84	87	90	97	13	100	3.60549	3.60549	3.60549	3.60549	3.26798	3.60549	3.60549	3.60549	3.60549	3.60549	3.60549	3.60549	3.60549	3.60549	3.60549	1079.86	1072	973.143	1027.86	1023.43	1170.54	1149.43	1018.79	1062.93	1167.36	1013.07	1041.43	1010.36	1156.5	1039.21	1124	986	1092.71	1065.86	1044.57	1079.86	0.6	5.2	1.5	1.1	1.31856
M22M	2	Controls	84	87	74	74	33	100	3.91993	3.91993	3.91993	3.91993	3.91993	3.91993	3.91993	3.91993	3.91993	3.91993	3.91993	3.91993	3.91993	3.60482	3.91993	986.9	950.95	1051.5	784.15	939.4	933.45	1122.5	869.1	964.95	1059.65	896.85	1028.3	841.25	992.55	903.55	1147.3	961	1370.53	1105.6	917.15	1334.9	0.2	0.3	0.3	0.6	0.339907
M23F	2	Controls	94	97	94	100	100	97	3.91993	3.91993	3.91993	3.91993	3.91993	3.91993	3.91993	3.91993	3.91993	3.91993	3.91993	3.91993	3.91993	3.91993	3.91993	1070.2	1060.3	1048.85	953.85	971.05	1012.95	952.2	960.4	923.1	1154.75	900.45	830.9	1022.75	990.05	896.8	1016.5	1083.2	1057.25	909.4	994.45	931	0.2	0.4	0.2	0.2
M25M	2	Controls	100	81	81	81	100	97	3.91993	3.60482	3.91993	3.91993	3.91993	3.91993	3.91993	3.91993	3.91993	3.91993	3.24152	3.91993	3.91993	3.91993	3.91993	1241	977	1055.74	1112.5	893.15	1013.4	1174.6	1082.25	1019.8	1214.45	1107.75	1001.8	1066.25	1586.44	1117.05	1194.8	972.35	1373.35	1036.2	1086.95	1130	0.2	0.2	0.2	0.2	0.547101
M27F	2	Controls	100	97	100	97	93	97	3.91993	3.91993	3.60482	3.60482	3.91993	3.91993	3.60482	3.60482	3.91993	3.60482	3.60482	3.91993	3.24152	3.60482	3.60482	1017.5	1015.1	1016.75	1023.75	998.45	999.35	1071	1005.1	1024.05	1200.8	1116.45	1063.9	916.75	959.8	894.55	1429.22	932.15	1161.15	1000.22	1117.25	954.4	2.4	9.6	0.2	0.5
M28F	2	Controls	94	87	87	87	93	97																																					0.2	4.4	0.2	0.5	1.12957
C05	3	[+per-pro]	96.67	90	93.33	86.67	56.67	96.67	3.91993	3.91993	3.60482	3.91993	3.91993	3.91993	3.60482	3.24152	3.91993	3.60482	3.91993	3.91993	3.60482	3.28971	3.91993	719.9	801.3	751.45	751.45	787.7	786.2	833.4	715.1	736.5	939.222	741.15	727.7	693.45	837	801.3	744.111	737.7	813.316	758.6	762	731.8	0.2	0.5	0.2	0.5	0.59803
C16	3	[+per-pro]	90.32	96.77	93.55	100	73.33	96.67	2.9964	3.60482	3.91993	3.91993	3.91993	2.80159	2.9964	2.9964	2.9964	3.60482	3.60482	3.60482	3.60482	3.8979	3.91993	1007.7	934.75	1060.5	830.15	834.05	817.15	931.571	967.5	933.65	1061.7	923.3	900.556	996.15	944.95	930.35	1082.2	995.632	962.895	1078.7	873.3	861.6	0.3	8.1	0.2	0.4	0.0649283
M04F	3	[+per-pro]	83.871	77.4194	83.871	96.7742	73.3333	100	3.91993	3.91993	3.91993	3.91993	3.91993	3.91993	3.91993	3.57982	3.8979	3.91993	3.91993	3.91993	3.91993	3.91993	3.91993	1504.2	1460.15	1356	1380.85	1426.6	1327	1621.7	1463.05	1461.25	1697.89	1678.84	1694.8	1532.65	1641.95	1453.1	1799.6	1360.8	1457.9	1604.5	1639.25	1456.8					0.200192
M06M	3	[+per-pro]	87.0968	93.5484	90.3226	80.6452	100	96.6667	3.60482	3.60482	3.8979	3.91993	3.8979	3.91993	3.8979	3.91993	3.8979	3.8979	3.91993	3.8979	3.91993	3.58279	3.8979	924.1	1270.63	1222.74	1325.16	1094.85	1125.2	1391.1	1229.05	1018.95	1185.9	1172.5	954.2	1409.05	1333.3	1590.65	1098.1	1159.3	1190.47	1550.9	1194.55	1052.67	0.2	0.6	0.4	0.7	0.342908
M08F	3	[+per-pro]	80.6452	96.7742	96.7742	96.7742	100	100	3.91993	3.91993	3.91993	3.91993	3.91993	3.91993	3.91993	3.91993	3.91993	3.91993	3.91993	3.91993	3.91993	3.91993	3.91993	1311.8	1457.65	1409.35	1386.2	1563.95	1246.25	1357	1405.7	1429.55	1430.75	1335.2	1238.3	1355.4	1377.95	1444.45	1460.4	1324.05	1483.6	1618.5	1420.5	1524.5	0.2	0.3	0.2	1	0.0117371
M09F	3	[+per-pro]	93.5484	90.3226	97	90	93	97	3.87447	2.96311	3.8979	3.57982	3.1806	2.96311	3.58279	3.26471	3.1806	2.9964	2.80159	2.5936	3.58279	2.53367	2.96311	1104	1256.2	1153.15	1215.45	1251.65	1396.45	1388.56	1357.1	1386.84	1461.05	1554.8	1117	1514.4	1615.2	1432.95	1242.3	1620.37	1730.06	1350.56	1424.9	1497.86	0.8	0.9	0.2	0.2	0.219014
M16M	3	[+per-pro]	87	65	74	71	87	90	3.24152	3.24152	3.24152	3.21948	3.24152	3.91993	3.8979	3.60482	3.91993	3.91993	3.91993	3.60482	3.91993	3.91993	3.60482	1275.25	1162.2	1184.05	1098.1	1248.37	1137.25	1004.1	1041.6	988.421	1216.63	1057.6	1169.5	1163.1	1032.95	1048.79	1162.5	1103.45	1129.15	897.2	993.211	1302.7	0.2	0.2	0.2	0.2	-0.0687922
M18F	3	[+per-pro]	71	94	81	74	57	87	3.28971	3.91993	3.60482	3.60482	3.8979	3.60482	3.21948	3.28971	3.8979	3.8979	3.91993	3.8979	3.60482	3.57982	3.8979	1075	990.053	1266.3	1215.15	1116.47	1150.95	1300.89	1106.15	1083.37	1231.53	1120.65	1239.7	1071.95	1074.05	1131.2	1281.67	1182.05	1372.4	1281.3	1141.35	1508.89					0.513182
M20M	3	[+per-pro]	97	97	100	65	83	97	3.91993	3.91993	3.91993	3.91993	3.91993	3.91993	3.91993	3.91993	3.91993	3.91993	3.91993	3.91993	3.91993	2.80159	3.91993	1117	1080.55	919.2	1007.5	1011	1103.85	1224.4	1025.85	1073.6	1189.2	1053.3	1143	1006.8	1181.5	1000.15	1204.4	1039	1023.69	1140	1140.6	1144.3	0.2	1.4	0.2	0.8	-0.145203
P01	3	[+per-pro]	100	100	96.7742	100	100	100	3.91993	3.91993	3.91993	3.60482	3.60482	3.91993	3.91993	3.60482	3.60482	3.91993	3.60482	3.60482	3.57982	3.57982	3.24152	938.6	1200.1	1180.95	1192.7	1113.1	1114.95	1088.8	1025.4	1230.85	1219.9	1151.05	1151.9	1083.5	1201.45	1268.4	1227.11	1120.6	1286.9	1102.78	1219.65	1307.78	0.2	0.5	0.2	0.4	0.222312
P02	3	[+per-pro]	93.3333	96.7742	93.5484	96.7742	96.6667	100	3.91993	3.91993	3.91993	3.60482	3.91993	3.91993	3.91993	2.48647	3.91993	3.91993	3.60482	3.91993	3.60482	3.91993	3.60482	1113.6	1102.4	1048.55	1088.5	995.85	1109.75	1087.9	1130	1112.25	1440.94	1202.8	969.9	1076.4	1116.85	1107.3	1100	1166.65	1147	1107.67	1146.9	1189.2	0.2	0.6	0.4	0.4	0.417751
P03	3	[+per-pro]	86.6667	96.7742	90.3226	87.0968	96.6667	100	3.91993	3.91993	3.91993	3.91993	3.91993	3.91993	3.91993	3.91993	3.91993	3.91993	3.91993	3.91993	3.91993	3.91993	3.91993	1348.5	1514.6	1657.5	1360.55	1574.6	1412.45	1495.8	1251.7	1342.05	1411.95	1357.6	1445.9	1447.1	1293.05	1512.7	1513	1317.2	1422.42	1808.8	1423.7	1498.2	0.4	0.4	0.2	0.2	0.485564
P04	3	[+per-pro]	86.6667	77.4194	76.6667	83.3333	96.6667	96.5517	3.91993	3.91993	3.91993	3.91993	3.91993	3.91993	3.91993	3.91993	3.91993	3.91993	3.91993	3.91993	3.91993	3.91993	3.91993	1227.4	1266.2	1378.85	1222.65	1336.95	1306.95	1313	1194	1414.6	1362.78	1395.7	1327	1316.45	1329.42	1287.3	1303.9	1316.79	1527.95	1257.11	1342.1	1349.4	0.5	9.2	0.5	5.6	0.431891
C01	4	[-per+pro]	96.77	96.77	96.77	93.55	60	100	3.91993	3.91993	3.91993	3.91993	3.8979	3.91993	3.91993	3.91993	3.91993	3.91993	3.60482	3.8979	3.91993	1.89395	3.8979	1426.3	1850.8	1995.75	1537.2	1605.2	1474.47	1459.6	1655.75	1279.25	1669.3	1783.7	1238.8	1558.95	1756.47	1734.26	1106.6	1633.7	2542.22	1248.4	1763.89	1352.8	0.2	0.5	0.2	0.4	0.579569
M07F	4	[-per+pro]	96.7742	100	100	100	80	100	3.60482	3.60482	3.24152	3.24152	3.21948	3.91993	3.60482	3.60482	3.60482	3.60482	3.60482	3.60482	3.24152	3.24152	3.21948	1051.22	1374.85	1097.35	1293.15	1188.95	1107.37	1106	1038.65	1094.5	1230.45	1150	1082	1018.05	1310.55	1056	1107.56	1087	1387.89	1168.33	1171.53	1103.11	0.3	0.2	0.2	0.2	0.448392
M11F	4	[-per+pro]	93.5484	93.5484	87.0968	90.3226	93.3333	96.6667	3.21208	3.23971	3.21208	3.55318	3.87586	2.95094	2.80159	2.91765	2.94108	2.95094	1.92661	3.21208	2.94108	2.25527	3.15857	917	1486.85	1566.61	1361.75	1329.35	1368.95	1336.5	1276.67	1537.95	1875.56	1874.84	734.444	1302.56	1811.87	1692.55	1407	1474.42	1824.76	1555.75	1460.37	1407.25
M21M	4	[-per+pro]	93.5484	80.6452	54.8387	61.2903	73.3333	93.3333	3.91993	3.91993	3.91993	3.91993	3.91993	3.91993	3.60482	3.91993	3.91993	3.91993	3.91993	3.91993	3.91993	2.80159	3.91993	1117	1264.15	1144.95	1075.35	1011.9	1120	1257.5	1495.65	1157.53	1507.1	1116.85	1232.1	1004.05	1118.5	1123.35	1211.1	1181.25	1375.81	1524.2	1210.1	1500.6	0.2	0.5	0.5	1	0.175586
M26M	4	[-per+pro]	87.0968	70.9677	80.6452	90.3226	63.3333	96.6667	2.9964	2.80159	2.80159	2.63445	2.9964	3.60482	3.28971	2.5631	3.60482	3.24152	2.68129	2.92641	2.68129	0.60842	3.24152	1002.29	1200.05	1229.05	1128.1	1317.05	1140.32	1272.4	1212.5	1230.47	1371.33	1266.53	1161.67	1341.35	1333.89	1136.33	1100.89	1174.63	1601.67	1155.5	1346.65	1352.2	0.2	0.3	0.2	3.4	0.215273
N01	4	[-per+pro]	96.7742	96.7742	96.7742	90.3226	96.6667	96.6667	3.60482	3.91993	3.24152	3.91993	3.91993	3.60482	3.60482	3.60482	2.92641	3.24152	3.60482	3.91993	3.60482		3.91993	965.6	1311.75	1157.65	1296.94	1236	1287.5	1291.11	1196.7	1342.8	1425.3	1384.83	1092	1190.5	1453.16	1351.7	1348.2	1284.58		1152.3	1412.9	1107.9	0.2	0.5	0.2	0.5	1.32856
N02	4	[-per+pro]	86.6667	96.7742	96.7742	96.7742	82.7586	100	3.91993	3.91993	3.60482	3.60482	3.60482	3.91993	3.60482	2.48647	3.91993	3.60482	3.60482	3.91993	3.24152	1.25953	3.60482	1073	1381.2	1521.05	1399.3	1442.8	1561.95	1190.8	1355.65	1587.9	1549.56	1380.75	1108.9	1271.6	1328.85	1280.35	1136.11	1515.8	2647.14	1318.22	1355.75	1223	0.5	0.4	0.2	0.6	0.468356
N03	4	[-per+pro]	100	100	96.7742	96.7742	96.5517	100	3.91993	3.91993	3.91993	3.91993	3.91993	3.91993	3.91993	3.91993	3.91993	3.91993	3.91993	3.91993	3.91993	2.15917	3.91993	1424.4	1361.25	1449.7	1397.75	1425.6	1513.2	1479.5	1327.1	1423	1721.11	1721.11	1440	1459.1	1431.3	1399.9	1511.7	1425.75	1617.45	1428.6	1513.4	1509	0.2	0.4	0.2	0.5	0.467544
N04	4	[-per+pro]	96.7742	93.3333	96.7742	100	100	100	3.60482	3.91993	3.60482	3.91993	3.57982	3.60482	3.24152	2.648	3.28971	3.60482	3.91993	3.91993	3.60482	1.77051	3.91993	1299.9	1521.75	1384.9	1651.3	1434.55	1664.89	1360.89	1616.2	1599.8	1850.31	1402.45	1361.7	1551.95	1566.4	1465.4	1565.56	1538	1692.82	1474.3	1349.45	1498.7	0.3	5	0.2	0.2	0.301926
N05	4	[-per+pro]	100	96.7742	87.0968	100	55.1724	100	3.91993	3.91993	3.91993	3.91993	3.91993	3.91993	3.91993	2.63445	3.91993	3.91993	3.91993	3.91993	3.91993	2.63445	3.91993	1204.4	1130.3	1057.65	1102.35	1145	1124.95	1190.4	1074.8	1179.8	1530.8	1300.25	1057	1070.35	1146.7	1289.75	1266.7	1113.35	1472.8	1407.5	1269.25	1314	0.3	0.8	0.3	0.2	0.556169
N06	4	[-per+pro]	96.7742	90.3226	90.3226	90.3226	96.6667	96.6667	3.91993	3.91993	3.91993	3.91993	3.91993	3.91993	3.91993	3.91993	3.91993	3.91993	3.91993	3.91993	3.91993	1.57464	3.91993	1049.6	1061.65	1163.3	1061.75	1101.85	1178.55	1074.8	1112.9	1142.45	1217.95	1271.2	1073.9	1154.65	1202.45	1243.85	1156	1174.8	2985	1186.9	1270.05	1201.4	0.4	1.1	0.2	10	0.130293
C08	5	[-per-pro]	86.67	93.33	86.67	93.33	93.1	100	3.91993	3.91993	3.91993	3.91993	3.24152	3.91993	3.91993	1.43556	3.24152	3.91993	3.91993	3.24152	3.91993	2.12317	2.92641	680.6	659	674.45	678	662.4	652.35	744.9	642.3	774.35	1119.17	701.65	685.4	685.15	643.35	674.3	774.4	763.05	822.312	695	709.789	690.625	0.5	0.6	0.2	0.2	-0.138852
C12	5	[-per-pro]	90.32	87.1	80.65	100	63.33	100	3.60482	3.32694	3.60482	3.60482	3.91993	3.24152	3.60482	1.84405	3.60482	3.24152	2.9964	3.24152	3.28971	3.91993	3.60482	718.6	671.211	704.3	657.842	677.2	688.55	800.6	722	710	1080.91	719.158	699.375	706.1	679.3	704.4	789.9	742.684	808.45	793	779.75	848.9	0.2	0.2	0.2	0.2	-0.027361
F01	5	[-per-pro]	96.5517	90.3226	96.7742	93.3333	93.1034	93.3333	3.91993	3.91993	3.91993	3.91993	3.91993	3.91993	3.91993	1.8343	3.60482	3.91993	3.91993	3.91993	3.91993	3.91993	3.91993	1023.8	931.3	1040.3	968.85	966.9	1079.15	1060.7	1238.15	980.9	1533.44	988.632	1280	947.4	996.7	1149.7	1161.5	1018.6	1254.55	1098.2	1096.7	1110.8	0.2	0.3	0.2	0.4	0.534251
F02	5	[-per-pro]	100	100	100	100	96.6667	96.6667	3.91993	3.91993	3.91993	3.91993	3.91993	3.91993	3.91993	1.82025	3.91993	3.91993	3.91993	3.91993	3.91993	2.21331	3.91993	1109.4	1105.2	1108.75	1087	1220.8	1174.1	1192	1395.45	1154.15	2328	1354.65	1279	1164.85	1213.7	1333.45	1372.3	1394	1478.75	1347.7	1533.32	1634.4	0.3	0.5	0.2	0.2	0.145681
F03	5	[-per-pro]	90.3226	96.6667	93.5484	100	100	100	3.91993	3.91993	3.91993	3.91993	3.91993	3.91993	3.91993	1.70662	3.91993	3.91993	3.91993	3.91993	3.91993	2.9964	3.60482	1271.4	1293.7	1363.5	1318.55	1254.5	1548.3	1357.8	1435.45	1482.2	1876.62	1503.65	1094.9	1355.55	1504.8	1487	1263.8	1471	1775.59	1313.1	1658.26	1326.1	0.3	0.6	0.2	0.4	0.53923
F04	5	[-per-pro]	90	96.7742	96.7742	100	96.6667	100	3.91993	3.91993	3.91993	3.91993	3.91993	3.91993	3.91993	2.24218	3.91993	3.91993	3.91993	3.91993	3.91993	3.91993	3.91993	1134.5	1387.55	1255.8	1160.2	1317.9	1319.25	1296.4	1388.8	1345.05	2014.36	1361.6	1158.2	1432.55	1467.6	1343.7	1232.5	1548	1420.1	1234.8	1479.75	1209	0.2	5.5	0.2	0.7	0.346194
F05	5	[-per-pro]	96.7742	96.6667	100	100	100	100	3.91993	3.91993	3.91993	3.91993	3.91993	3.91993	3.91993	2.34528	3.91993	3.91993	3.91993	3.91993	3.60482	3.60482	3.91993	1145.8	1182.25	1144.6	1176.1	1201.3	1172.35	1143.7	1273.25	1318.85	1397.08	1186.65	1173.3	1146.45	1248.8	1276.75	1158.7	1357.58	1225.05	1305.6	1217.6	1249.7	0.2	0.2	0.2	0.5	-0.161645
F06	5	[-per-pro]	100	87.0968	90	73.3333	70	90	3.91993	3.91993	3.60482	3.91993	3.60482	3.91993	3.91993	2.21331	3.91993	3.60482	3.91993	3.91993	3.60482	2.68129	3.91993	962.2	1026.85	1126.85	965.25	930.45	1022.42	975.2	996.947	909.25	1192	1151.9	826.6	1049.1	1059.7	1001.65	1103.89	1111.3	1293.35	1157.8	1047.65	1038.5	0.3	7.2	0.2	1.9	-0.0548762
F07	5	[-per-pro]	87.0968	83.871	90.3226	90.3226	93.3333	93.3333	3.91993	3.91993	3.91993	3.91993	3.91993	3.91993	3.91993	2.48436	3.91993	3.91993	3.91993	3.91993	3.91993	3.60482	3.91993	1389.8	1097.35	1036.15	1107.85	1058.3	1076.85	1239.5	1131.9	1092.9	1399.36	1163.3	1065.9	1035.65	1232.1	1081	1337.1	1147.9	1292.68	1270.4	1220.15	1294.9	0.2	0.5	0.2	0.3	-0.00480206
M02M	5	[-per-pro]	90.3226	74.1935	77.4194	100	96.6667	86.6667	3.91993	3.91993	3.91993	3.57982	3.60482	3.91993	3.91993	0.583423	3.91993	3.91993	3.57982	3.8979	3.57982	3.91993	3.57982	934.3	835.9	827.85	910.05	823.1	837.158	866.7	850.9	830.8	1659.67	953.35	878.6	811.7	848.4	765.789	1061.3	1021.05	938.65	868.625	857.85	917.2	0.4	1.1	0.4	1	0.0869996
M10F	5	[-per-pro]	90.3226	93.5484	90.3226	100	66.6667	93.3333	3.91993	3.91993	3.91993	3.91993	3.91993	3.91993	3.91993	1.95996	3.91993	3.91993	3.91993	3.60482	3.91993	3.91993	3.91993	1070.5	948.65	886.1	843.5	952.7	883.1	985.5	979.5	947.9	1167.9	917.75	1115.7	880.2	922.4	911.421	1078.6	881.8	930.85	1087.8	907.3	1106.6	0.2	0.3	0.3	0.7	0.0187688
M12F	5	[-per-pro]	83.871	77.4194	80.6452	90.3226	93.3333	93.3333	3.8979	3.91993	3.91993	3.91993	3.8979	3.91993	3.91993	3.8979	3.91993	3.91993	3.8979	3.87447	3.91993	2.39069	3.91993	1142.6	1337.11	1393.85	1421.1	1351.5	1260	1300.8	1428.7	1226.2	1582.25	1378.5	1376.6	1376.15	1762.95	1500.44	1345.5	1375.6	2367.25	1294	1529.1	1478.8	7.3	2.5	0.3	0.4	-0.0524849
M14F	5	[-per-pro]	87.0968	70.9677	80.6452	83.871	60	93.3333	3.60482	3.24152	3.8979	3.91993	2.80159	2.9964	3.57982	2.68129	2.63445	3.21208	3.24152	2.48436	3.8979	1.47909	2.80159	1211.3	949.45	852.85	937.9	819.85	851.3	1527.56	1022.1	1067.45	1321.59	941.25	1303.38	898.85	890.95	883.4	1488.22	916.65	1211.07	1297.3	1115.15	1459.6
M15F	5	[-per-pro]	90.3226	77.4194	83.871	93.5484	93.3333	93.3333	3.91993	3.60482	3.8979	3.58279	3.60482	3.58279	3.8979	1.64485	3.60482	3.57982	3.24152	3.24152	3.57982	3.57982	3.24152	1000.2	910.6	934.2	951.7	753.9	987.8	852.5	1020.3	837.25	1307.7	777.3	916.778	766.05	794.05	860.6	911.444	864.15	1030.53	804.556	947.7	825.111	0.4	2	0.3	0.5
M24F	5	[-per-pro]	100	100	100	100	96.6667	96.6667	3.91993	3.91993	3.91993	3.91993	3.60482	3.8979	3.91993	2.02598	3.55936	3.91993	3.8979	3.60482	3.91993	3.60482	3.60482	1298.1	1382.45	1436.1	1334.45	1410.15	1534.45	1383.7	1740.84	1805	1998	1574.39	1260.3	1672.55	1458.11	1772.2	1121.3	1551.5	1496.05	1935.4	1924.75	1686.33	0.2	0.2	0.2	0.4
[truncated: 5 more columns]
